# Supplementary material for: Personas for the translational workforce
Source: J Clin Transl Sci. 2020 Jan 10;4(4):286–93. doi: 10.1017/cts.2020.2 (PMC7681142; doi:10.1017/cts.2020.2)
Supplement: Supplementary file 1 [file S2059866120000023sup.zip]

Archive with 2 entries (2 files):
- S2059866120000023sup001.docx
- S2059866120000023sup002.docx
